# Supplementary material for: Situational and Dispositional Achievement Goals and Measures of Sport Performance: A Systematic Review with a Meta-Analysis
Source: Sports (Basel). 2024 Nov 4;12(11):299. doi: 10.3390/sports12110299 (PMC11598045; doi:10.3390/sports12110299)
Supplement: Supplementary file 1 [file sports-12-00299-s001.zip]

Archive with 1 entries (1 files):
- sports-3187798-supplementary.pdf
